# Supplementary material for: Tissue-specific activation of gene expression by the Synergistic Activation Mediator (SAM) CRISPRa system in mice
Source: Nat Commun. 2021 May 13;12:2770. doi: 10.1038/s41467-021-22932-4 (PMC8119962; doi:10.1038/s41467-021-22932-4)
Supplement: Supplementary file 4 — Source Data [file 41467_2021_22932_MOESM4_ESM.xlsx]

## Sheet: 2c
	F1H4 (WT)					SAM only					SAM + TTR gRNA
Brain
1st mouse	18.06	18.09	18.18	18.25	18.145	17.68	17.68	17.69	17.69	17.685	15.86	15.7	15.78	15.97	15.8275
2nd mouse	17.41	17.31	17.36	17.4	17.37	18.22	18.27	18.38	18.36	18.3075	15.98	15.7	15.98	15.92	15.895
3rd mouse	18.12	18.11	18.25	18.15	18.1575	18.19	18.07	18.1	18.09	18.1125	17.22	17.01	17.2	17.14	17.1425
Eye
1st mouse	18.6	18.57	18.79	18.73	18.6725	19.78	19.81	19.83	19.93	19.8375	16.59	16.47	16.65	16.57	16.57
2nd mouse	18.96	18.95	19.05	19.13	19.0225	19.32	19.25	19.34	19.41	19.33	16.33	16.32	16.44	16.44	16.3825
3rd mouse	18.78	18.9	18.9	18.76	18.835	18.95	18.91	19.07	19	18.9825	17.41	17.38	17.52	17.26	17.3925
Gonad
1st mouse	28.92	28.92	28.99	29.3	29.0325	24.42	24.45	24.51	24.57	24.4875	17.67	17.61	17.5	17.71	17.6225
2nd mouse	26.23	26.28	26.68	26.46	26.4125	28.35	28.36	28.5	28.55	28.44	17.64	17.58	17.57	17.69	17.62
3rd mouse	26.99	26.74	27.13	26.99	26.9625	29.67	29.99	29.93	29.91	29.875	17.67	17.65	17.68	17.77	17.6925
Heart
1st mouse	29.53	29.43	29.51	29.4	29.4675	28.95	28.87	28.73	28.92	28.8675	17.07	17.16	17.06	17.03	17.08
2nd mouse	29.15	29.18	29.33	29.26	29.23	29.98	30.02	29.89	29.87	29.94	17.9	17.95	17.93	17.91	17.9225
3rd mouse	26.34	26.43	26.37	26.4	26.385		29.93	29.67	30.01	29.87	17.97	18.25	17.97	18.39	18.145
Kidney
1st mouse	19.17	19.26	19.35	19.37	19.2875	20.27	20.41	20.35	20.32	20.3375	13.41	13.34	13.3	13.27	13.33
2nd mouse	20.6	20.88	20.87	20.81	20.79	20.2	20.22	20.18	20.24	20.21	12.96	13.11	13.14	13.05	13.065
3rd mouse	18.28	18.43	18.51	18.4	18.405	19.87	20.27	20.29	20.35	20.195	12.8	12.65	12.81	12.78	12.76
Liver
1st mouse	14.24	14.39	14.32	14.31	14.315	14.75	14.76	14.8	14.74	14.7625	13.34	13.25	13.31	13.26	13.29
2nd mouse	13.76	14.15	14.16	14.23	14.075	13.85	14.06	13.95	13.98	13.96	12.87	12.88	12.99	12.93	12.9175
3rd mouse	13.84	13.89	14.12	13.97	13.955	14.61	14.63	14.59	14.69	14.63	12.96	12.65	12.79	12.83	12.8075
Lung
1st mouse	27.66	27.5	27.54	27.53	27.5575	32.28	32.36	31.91	32.3	32.2125	15	14.86	15.01	14.93	14.95
2nd mouse	31.86	31.94	31.78	31.92	31.875	31.78	31.94	31.47	31.85	31.76	15.25	15.07	15.26	15.2	15.195
3rd mouse	31.91	31.66	31.91	31.99	31.8675	31.9	32.07	31.3	31.67	31.735	15.33	15.41	15.4	15.33	15.3675
Pancreas
1st mouse	22.31	22.35	22.4	22.34	22.35	23.08	23.07	23.22	23.19	23.14	14.77	14.56	14.51	14.6	14.61
2nd mouse	22.88	22.94	22.94	22.93	22.9225	23.09	23.11	23.11	23.13	23.11	14.22	14.27	14.21	14.24	14.235
3rd mouse	22.89	22.87	22.93	22.82	22.8775	22.87	22.84	22.91	22.87	22.8725	14.01	14.08	14.02	14.02	14.0325
Skeletal muscle
1st mouse	31.83	32.05	31.88	31.99	31.9375	30.24	30.54	30.28	30.2	30.315	20.13	20.39	19.68	20.52	20.18
2nd mouse	32.63	32.23	32.76	32.23	32.4625	30.09	30.35	30.37	30.3	30.2775	19.4	19.46	19.49	19.5	19.4625
3rd mouse	32.54	32.61	32.74	32.35	32.56	29.05	29.08	29.05	29.11	29.0725	19.97	19.94	19.95	19.93	19.9475
Spleen
1st mouse	28.54	28.55	28.44	28.43	28.49	29.51	29.54	29.43	29.51	29.4975	18.21	18.3	18.26	18.14	18.2275
2nd mouse	32.9	32.81	33.09	32.52	32.83	28.22	28.12	28.09	28.26	28.1725	17.53	17.7	17.73	17.69	17.6625
3rd mouse	27.93	27.69	27.82	27.65	27.7725	28.22	28.25	28.2	28.26	28.2325	18.23	18.37	18.4	18.39	18.3475
Thymus
1st mouse	27.25	27.45	27.53	27.23	27.365	27.88	27.97	27.98	28.07	27.975	19.86	19.57	19.53	19.43	19.5975
2nd mouse	27.02	27	26.58	27.13	26.9325	28.11	28.06	28.01	28.11	28.0725	20.86	20.67	20.87	20.53	20.7325
3rd mouse	27.62	27.46	27.63	27.44	27.5375	27.81	27.8	27.65	27.69	27.7375	20.57	20.58	20.55	20.54	20.56

## Sheet: 3b
	Tsx		B2M
TISSUE	Ct Mean	Mean Control	Ct Mean	Mean Control	dCt	Mean Control	Delta Delta
heart	32.1179		20.4952		11.6228		-0.462659	1.37808	AAV Tsx
heart	30.5839		21.0605		9.52336		-2.56208	5.90557
heart	30.9835		20.7778		10.2057		-1.87969	3.67996
heart	33.7762		21.6243		12.1518		0.0663867	0.955027	AAV GeneZ
heart	33.6397		21.5795		12.0602		-0.0252053	1.01762
heart	33.4325		21.3508		12.0817		-0.00375333	1.0026
heart	33.8641	33.9352	21.8165	21.8498	12.0476	12.0854	-0.0378553	1.01762	AAV GFP
heart	33.8801		22.1736		11.7066		-0.378864	1.30032
heart	34.0615		21.5593		12.5022		0.41672	0.749126
kidney	31.4533		20.5303		10.923		0.370605	0.773458	AAV Tsx
kidney	30.384		21.1113		9.2727		-1.27969	2.42787
kidney	28.6332		20.9271		7.70611		-2.84629	7.19147
kidney	31.9962		21.4545		10.5418		-0.0106137	1.00738	AAV GeneZ
kidney	31.72		21.0998		10.6202		0.0678053	0.954088
kidney	32.1339		21.3085		10.8254		0.272973	0.827612
kidney	32.1557	32.035	21.2951	21.4826	10.8606	10.5524	0.308215	0.80764	AAV GFP
kidney	31.9976		21.6131		10.3844		-0.167966	1.12347
kidney	31.9518		21.5396		10.4121		-0.14025	1.1021
liver	20.0456		18.4849		1.56063		-14.4431	22273.9	AAV Tsx
liver	20.6542		18.5524		2.10172		-13.902	15307.8
liver	19.8304		18.2751		1.55525		-14.4484	22357.1
liver	34.5551		19.0879		15.4673		-0.536439	1.45039	AAV GeneZ
liver	34.4577		18.9764		15.4812		-0.522454	1.4364
liver	34.3642		18.7224		15.6418		-0.361901	1.28512
liver	35.4374	35.2663	19.188	19.2626	16.2494	16.0037	0.245705	0.843404	AAV GFP
liver	35.1116		19.318		15.7936		-0.210129	1.15679
liver	35.2498		19.2816		15.9681		-0.035576	1.02497
lung	28.2013		18.8672		9.33409		-2.77987	6.86792	AAV Tsx
lung	30.5015		19.0205		11.481		-0.632978	1.55076
lung	30.1382		19.0623		11.0759		-1.03806	2.05347
lung	31.7346		19.585		12.1496		0.035646	0.975595	AAV GeneZ
lung	31.8374		19.4192		12.4182		0.304235	0.809872
lung	31.8759		19.0779		12.798		0.684025	0.622426
lung	31.6439	31.6427	19.5255	19.5287	12.1183	12.114	0.004349	0.99699	AAV GFP
lung	31.501		19.6696		11.8314		-0.282581	1.21637
lung	31.7832		19.391		12.3922		0.278232	0.824601
spleen	30.5681		18.7509		11.8171		-1.60107	3.03368	AAV Tsx
spleen	30.139		18.7999		11.3391		-2.07911	4.22548
spleen	29.3546		18.412		10.9426		-2.47557	5.56186
spleen	32.2944		19.2852		13.0092		-0.409015	1.32778	AAV GeneZ
spleen	32.3121		18.8972		13.4149		-0.00327867	1.00228
spleen	32.3374		19.1211		13.2163		-0.20189	1.1502
spleen	32.1735	32.5405	18.9782	19.1223	13.1953	13.4182	-0.222859	1.16704	AAV GFP
spleen	32.5626		19.168		13.3947		-0.0235347	1.01645
spleen	32.8852		19.2206		13.6646		0.246393	0.843001

## Sheet: 3c
Experimental ID	AAV8 Treatment	Genotype	1:10,000 week 1	1:10,000 harvest	1:30,000 week 1	1:30,000 harvest			Experimental ID	AAV8 Treatment	Genotype	HARVEST: 4 weeks after IV of 1e11 virus
1	TTR Array	2613 Het	8623.88	7677.06	3938.72	3665.5			1	TTR Array	2613 Het	3665.5
2	TTR Array	2613 Het	8799.93	8784.91	3762.33	3854.81			2	TTR Array	2613 Het	3854.81
3	TTR Array	2613 Het	8060.93	7816.24	3197.12	3134.97			3	TTR Array	2613 Het	3134.97
4	Tsx Array	2613 Het	216.467		-8.77337				10	GFP	2613 WT	768.085
5	Tsx Array	2613 Het	229.224		108.083				11	GFP	2613 WT	913.388
6	Tsx Array	2613 Het	291.445		147.836				12	GFP	2613 WT	853.362
7	C9orf72 Array	2613 Het	164.535		-109.333
8	C9orf72 Array	2613 Het	215.209		-31.5103							ug/ml TTR
9	C9orf72 Array	2613 Het	201.531		58.2312							Male mice
10	GFP	2613 WT	688.903	768.085	814.225	1006.5
11	GFP	2613 WT	758.179	913.388	881.665	1194.86
12	GFP	2613 WT	738.554	853.362	925.561	1144.24
13	none	2613 WT	703.219		915.706
14	none	2613 WT	651.298		797.138
15	none	2613 WT	618.859		684.684
OUTSIDE limits of detection
			Standard BC	1 to 10000	1 to 30000
			500 ng/mL	495.765	489.998
			250 ng/mL	262.347	273.46
			125 ng/mL	110.78	102.69
			62.5 ng/mL	63.3025	63.7407
			31.25 ng/mL	39.4837	42.811
			15.6 ng/mL	18.1963	21.2631
			0 ng/mL	-5.44944	-9.54377
1:10000															1:30000
Plate 1 Layout	1	2	3	4	5	6	7	8	9	10	11	12			Plate 1 Layout	1	2	3	4	5	6	7	8	9	10	11	12
A	1 wk 1	1 wk 1	1 wk 9	1 wk 9	Hvst 1	Hvst 1					STD 1	STD 1			A	1 wk 1	1 wk 1	1 wk 9	1 wk 9	Hvst 1	Hvst 1					STD 1	STD 1
B	1wk 2	1wk 2	1wk 10	1wk 10	Hvst 2	Hvst 2					STD 2	STD 2			B	1wk 2	1wk 2	1wk 10	1wk 10	Hvst 2	Hvst 2					STD 2	STD 2
C	1wk 3	1wk 3	1wk 11	1wk 11	Hvst3	Hvst3					STD 3	STD 3			C	1wk 3	1wk 3	1wk 11	1wk 11	Hvst3	Hvst3					STD 3	STD 3
D	1wk 4	1wk 4	1wk 12	1wk 12	Hvst 4	Hvst 4					STD 4	STD 4			D	1wk 4	1wk 4	1wk 12	1wk 12	Hvst 4	Hvst 4					STD 4	STD 4
E	1wk 5	1wk 5	1wk 13	1wk 13	Hvst 5	Hvst 5					STD 5	STD 5			E	1wk 5	1wk 5	1wk 13	1wk 13	Hvst 5	Hvst 5					STD 5	STD 5
F	1wk 6	1wk 6	1wk 14	1wk 14	Hvst 6	Hvst 6					STD 6	STD 6			F	1wk 6	1wk 6	1wk 14	1wk 14	Hvst 6	Hvst 6					STD 6	STD 6
G	1wk 7	1wk 7	1wk 15	1wk 15	Blank	Blank					Blank	Blank			G	1wk 7	1wk 7	1wk 15	1wk 15	Blank	Blank					Blank	Blank
H	1wk 8	1wk 8	Blank	Blank	Blank	Blank					Blank	Blank			H	1wk 8	1wk 8	Blank	Blank	Blank	Blank					Blank	Blank
<>	1	2	3	4	5	6	7	8	9	10	11	12			<>	1	2	3	4	5	6	7	8	9	10	11	12
A	0.5086	0.5213	0.0824	0.0868	0.4964	0.5001	0.0452	0.0473	0.0451	0.0483	0.434	0.4444			A	0.2908	0.2923	0.0558	0.0528	0.2825	0.2837	0.0396	0.0407	0.0415	0.0477	0.421	0.4453
B	0.5164	0.5194	0.1859	0.1886	0.5165	0.5188	0.0439	0.0439	0.0444	0.0503	0.3612	0.3604			B	0.2886	0.2838	0.0832	0.0833	0.2958	0.2823	0.0397	0.0423	0.044	0.0502	0.3604	0.3795
C	0.5053	0.5051	0.2014	0.202	0.5043	0.4973	0.0444	0.0451	0.0517	0.0474	0.252	0.2591			C	0.2679	0.2641	0.0875	0.0855	0.2707	0.2561	0.0416	0.0434	0.0427	0.0449	0.2594	0.2627
D	0.086	0.0879	0.1968	0.1987	0.2066	0.2007	0.0452	0.0463	0.0473	0.0437	0.1723	0.177			D	0.0524	0.052	0.0893	0.0881	0.0939	0.092	0.0389	0.0422	0.0423	0.0448	0.1695	0.1742
E	0.0868	0.0912	0.1912	0.1895	0.232	0.2261	0.0438	0.0464	0.0483	0.058	0.1183	0.121			E	0.0574	0.0544	0.0928	0.0836	0.1056	0.1024	0.0415	0.0413	0.0417	0.0428	0.1077	0.1122
F	0.0983	0.1009	0.177	0.1807	0.2187	0.2198	0.0465	0.0495	0.0525	0.0485	0.0829	0.0803			F	0.0585	0.0559	0.0816	0.0833	0.1008	0.1009	0.0433	0.0411	0.0423	0.0443	0.0752	0.0756
G	0.0708	0.0872	0.1712	0.1715	0.0472	0.053	0.0467	0.0616	0.0469	0.0482	0.0536	0.0485			G	0.0485	0.0498	0.0784	0.0764	0.044	0.0439	0.0417	0.0409	0.0412	0.0429	0.0431	0.045
H	0.0772	0.0963	0.0445	0.045	0.0518	0.0564	0.2039	0.047	0.0524	0.043	0.0447	0.046			H	0.0524	0.0506	0.0435	0.0427	0.0461	0.0432	0.0427	0.0424	0.0407	0.0438	0.0422	0.0451
Non-specific binding/background =			0.0482												Non-specific binding/background =			0.04385
Plate 1 Background corrected	1	2	3	4	5	6	7	8	9	10	11	12			Plate 1 Background corrected	1	2	3	4	5	6	7	8	9	10	11	12
A	0.4604	0.4731	0.0342	0.0386	0.4482	0.4519	-0.003	-0.0009			0.3858	0.3962	500		A	0.24695	0.24845	0.01195	0.00895	0.23865	0.23985					0.37715	0.40145	500
B	0.4682	0.4712	0.1377	0.1404	0.4683	0.4706	-0.0043	-0.0043			0.313	0.3122	250		B	0.24475	0.23995	0.03935	0.03945	0.25195	0.23845					0.31655	0.33565	250
C	0.4571	0.4569	0.1532	0.1538	0.4561	0.4491	-0.0038	-0.0031			0.2038	0.2109	125		C	0.22405	0.22025	0.04365	0.04165	0.22685	0.21225					0.21555	0.21885	125
D	0.0378	0.0397	0.1486	0.1505	0.1584	0.1525	-0.003	-0.0019			0.1241	0.1288	62.5		D	0.00855	0.00815	0.04545	0.04425	0.05005	0.04815					0.12565	0.13035	62.5
E	0.0386	0.043	0.143	0.1413	0.1838	0.1779	-0.0044	-0.0018			0.0701	0.0728	31.25		E	0.01355	0.01055	0.04895	0.03975	0.06175	0.05855					0.06385	0.06835	31.25
F	0.0501	0.0527	0.1288	0.1325	0.1705	0.1716	-0.0017	0.0013			0.0347	0.0321	15.63		F	0.01465	0.01205	0.03775	0.03945	0.05695	0.05705					0.03135	0.03175	15.63
G	0.0226	0.039	0.123	0.1233	-0.000999998	0.0048	-0.0015	0.0134			0.0054	0.000300001			G	0.00465	0.00595	0.03455	0.03255	0.00015	5.00018e-05					-0.000750001	0.00115
H	0.029	0.0481	-0.0037	-0.0032	0.0036	0.0082	0.1557	-0.0012			-0.0035	-0.0022			H	0.00855	0.00675	-0.000350001	-0.00115	0.00225	-0.000649999					-0.00165	0.00125
			1:1000 is MAXED out															1:1000 is MAXED out
Prism: Sigmoidal 4PL X is log															Prism: Sigmoidal 4PL X is log
Prism Analysis Mean X intropolated from curve:			Excluded D8 from curve												Prism Analysis Mean X intropolated from curve:			Excluded D8 from curve
Sample	Prism Concen ng/ml 1:200	X200	Prism Concen ng/ml 1:600	X600	Average ng/ ml	Concentration ug/ml				STANDARDs	Abs	STANDARDs			Sample	Prism Concen ng/ml 1:200	X200	Prism Concen ng/ml 1:600	X600	Average ng/ ml	Concentration ug/ml				STANDARDs	Abs	STANDARDs
EUROPA-1	862.388	8.62388e+06			8.62388e+06	8623.88				500 ng/mL	0.391	500			EUROPA-1	131.291	3.93872e+06			3.93872e+06	3938.72				500 ng/mL	0.3893	500
EUROPA-2	879.993	8.79993e+06			8.79993e+06	8799.93				250 ng/mL	0.3126	250			EUROPA-2	125.411	3.76233e+06			3.76233e+06	3762.33				250 ng/mL	0.3261	250
EUROPA-3	806.093	8.06093e+06			8.06093e+06	8060.93				125 ng/mL	0.20735	125			EUROPA-3	106.571	3.19712e+06			3.19712e+06	3197.12				125 ng/mL	0.2172	125
EUROPA-4	21.6467	216467			216467	216.467				62.5 ng/mL	0.12645	62.5			EUROPA-4	-0.292446	-8773.37			-8773.37	-8.77337				62.5 ng/mL	0.128	62.5
EUROPA-5	22.9224	229224			229224	229.224				31.25 ng/mL	0.07145	31.25			EUROPA-5	3.60278	108083			108083	108.083				31.25 ng/mL	0.0661	31.25
EUROPA-6	29.1445	291445			291445	291.445				15.6 ng/mL	0.0334	15.63			EUROPA-6	4.92785	147836			147836	147.836				15.6 ng/mL	0.03155	15.63
EUROPA-7	16.4535	164535			164535	164.535				0 ng/mL	0.00285	0			EUROPA-7	-3.64443	-109333			-109333	-109.333				0 ng/mL	0.000200001	0
EUROPA-8	21.5209	215209			215209	215.209									EUROPA-8	-1.05034	-31510.3			-31510.3	-31.5103
EUROPA-9	20.1531	201531			201531	201.531									EUROPA-9	1.94104	58231.2			58231.2	58.2312
EUROPA-10	68.8903	688903			688903	688.903									EUROPA-10	27.1408	814225			814225	814.225
EUROPA-11	75.8179	758179			758179	758.179									EUROPA-11	29.3888	881665			881665	881.665
EUROPA-12	73.8554	738554			738554	738.554									EUROPA-12	30.852	925561			925561	925.561
EUROPA-13	70.3219	703219			703219	703.219									EUROPA-13	30.5235	915706			915706	915.706
EUROPA-14	65.1298	651298			651298	651.298									EUROPA-14	26.5713	797138			797138	797.138
EUROPA-15	61.8859	618859			618859	618.859									EUROPA-15	22.8228	684684			684684	684.684
	-11.3006	-113006			-113006	-113.006										-10.6844	-106844			-106844	-106.844
EUROPA-1	767.706	7.67706e+06			7.67706e+06	7677.06									EUROPA-1	122.183	3.6655e+06			3.6655e+06	3665.5
EUROPA-2	878.491	8.78491e+06			8.78491e+06	8784.91									EUROPA-2	128.494	3.85481e+06			3.85481e+06	3854.81
EUROPA-3	781.624	7.81624e+06			7.81624e+06	7816.24									EUROPA-3	104.499	3.13497e+06			3.13497e+06	3134.97
EUROPA-10	76.8085	768085			768085	768.085									EUROPA-10	33.55	1.0065e+06			1.0065e+06	1006.5
EUROPA-11	91.3388	913388			913388	913.388									EUROPA-11	39.8287	1.19486e+06			1.19486e+06	1194.86
EUROPA-12	85.3362	853362			853362	853.362				X3	14314				EUROPA-12	38.1413	1.14424e+06			1.14424e+06	1144.24				X3	19460
	-6.30812	-63081.2			-63081.2	-63.0812				X2	4669.1				1:10,000 S23	-9.66321				#DIV/0!	#DIV/0!				X2	7351.8
	-2.74771	-27477.1			-27477.1	-27.4771				X	925.81				1:10,000 S24	-8.83021				#DIV/0!	#DIV/0!				X	1196.6
	-9.87359	-98735.9			-98735.9	-98.7359				sub	8.0504				1:10,000 S25	#DIV/0!	#DIV/0!			#DIV/0!	#DIV/0!				sub	9.7828
	-12.1189	-121189			-121189	-121.189									1:10,000 S26	#DIV/0!	#DIV/0!			#DIV/0!	#DIV/0!
	-11.3006	-113006			-113006	-113.006									1:10,000 S27	#DIV/0!	#DIV/0!			#DIV/0!	#DIV/0!
	-10.3469	-103469			-103469	-103.469									1:10,000 S28	#DIV/0!	#DIV/0!			#DIV/0!	#DIV/0!
	-10.9657	-109657			-109657	-109.657									1:10,000 S29	#DIV/0!	#DIV/0!			#DIV/0!	#DIV/0!
	-8.23575	-82357.5			-82357.5	-82.3575									1:10,000 S30	#DIV/0!	#DIV/0!			#DIV/0!	#DIV/0!
	-2.70411	-27041.1			-27041.1	-27.0411									1:10,000 S31	#DIV/0!	#DIV/0!			#DIV/0!	#DIV/0!
	42.2039	422039			422039	422.039									1:10,000 S32	#DIV/0!	#DIV/0!			#DIV/0!	#DIV/0!
	#DIV/0!	#DIV/0!			#DIV/0!	#DIV/0!									1:10,000 S33	#DIV/0!	#DIV/0!			#DIV/0!	#DIV/0!
	#DIV/0!	#DIV/0!			#DIV/0!	#DIV/0!									1:10,000 S34	#DIV/0!	#DIV/0!			#DIV/0!	#DIV/0!
	#DIV/0!	#DIV/0!			#DIV/0!	#DIV/0!										#DIV/0!	#DIV/0!			#DIV/0!	#DIV/0!
	#DIV/0!	#DIV/0!			#DIV/0!	#DIV/0!										#DIV/0!	#DIV/0!			#DIV/0!	#DIV/0!
	#DIV/0!	#DIV/0!			#DIV/0!	#DIV/0!										#DIV/0!	#DIV/0!			#DIV/0!	#DIV/0!
	#DIV/0!	#DIV/0!			#DIV/0!	#DIV/0!										#DIV/0!	#DIV/0!			#DIV/0!	#DIV/0!
	#DIV/0!	#DIV/0!			#DIV/0!	#DIV/0!										#DIV/0!	#DIV/0!			#DIV/0!	#DIV/0!
	#DIV/0!	#DIV/0!			#DIV/0!	#DIV/0!										#DIV/0!	#DIV/0!			#DIV/0!	#DIV/0!
500 ng/mL	495.765														500 ng/mL	489.998
250 ng/mL	262.347														250 ng/mL	273.46
125 ng/mL	110.78														125 ng/mL	102.69
62.5 ng/mL	63.3025														62.5 ng/mL	63.7407
31.25 ng/mL	39.4837														31.25 ng/mL	42.811
15.6 ng/mL	18.1963														15.6 ng/mL	21.2631
0 ng/mL	-5.44944														0 ng/mL	-9.54377

## Sheet: 4c
Plate	Tissue	Mouse #	Expt	Avg Tsx	Avg B2M	dCt	ddCT (F1H4)	ddCT (LSL)	ddCT (SAM)	Rel Exp (F1H4)	Rel Exp (LSL)	average dct SAM	average dct LSL	average dct f1h4	Avg ct F1H4	Avg ct LSL
1	Heart	17	F1H4	32.3786	20.9267	11.4518	0.133924	-0.0525447	-1.20381	1.09727	0.964234
2	Heart	18	F1H4	32.4565	21.2658	11.1907	0.39505	0.208581	-0.942682	1.31499	1.15555
3	Heart	19	F1H4	34.7591	22.6444	12.1147	-0.528975	-0.715444	-1.86671	0.693047	0.609018
8	Heart	9	LSL Tsx + 1mpk	31.5488	20.9177	10.6312	0.954582	0.768113	-0.38315	1.93802	1.70304
9	Heart	10	LSL Tsx + 1mpk	31.6675	20.7927	10.8748	0.710912	0.524443	-0.62682	1.63684	1.43838
10	Heart	11	LSL Tsx + 1mpk	31.7121	20.4972	11.2149	0.370815	0.184346	-0.966917	1.29308	1.1363
11	Heart	1	LSL Tsx + PBS	31.8982	20.6848	11.2135	0.372278	0.185809	-0.965454	1.2944	1.13745
12	Heart	2	LSL Tsx + PBS	32.0321	20.3387	11.6934	-0.107634	-0.294103	-1.44537	0.928109	0.815579
13	Heart	7	LSL Tsx + PBS	32.1594	20.9291	11.2303	0.355464	0.168995	-0.982268	1.2794	1.12428
14	Heart	8	LSL Tsx + PBS	32.1428	19.8161	12.3268	-0.741011	-0.92748	-2.07874	0.59832	0.525776
15	Heart	12	LSL Tsx + PBS	31.9873	21.2926	10.6948	0.890975	0.704506	-0.446757	1.85443	1.62959
16	Heart	13	LSL Tsx + PBS	31.9996	20.7626	11.237	0.34874	0.162271	-0.988992	1.27345	1.11905
17	Heart	14	SAM	31.8541	21.2387	10.6154	0.970354	0.783885	-0.367378	1.95932	1.72176	10.248	11.3993	11.5857	21.6123	20.6373
18	Heart	15	SAM	32.6866	23.083	9.60359	1.98215	1.79568	0.644415	3.95081	3.47179
19	Heart	16	SAM	34.0704	23.5453	10.525	1.0607	0.874227	-0.277036	2.08594	1.83303
20	kidney	17	F1H4	30.5615	20.9617	9.59981	0.0224043	-0.311076	-0.148001	1.01565	0.80604
21	kidney	18	F1H4	30.7021	21.2183	9.48384	0.138373	-0.195107	-0.0320323	1.10066	0.873508
22	kidney	19	F1H4	30.2312	20.4482	9.78299	-0.160778	-0.494258	-0.331183	0.894543	0.709927
27	kidney	9	LSL Tsx + 1mpk	30.4344	20.8872	9.54716	0.0750483	-0.258432	-0.0953573	1.0534	0.835996
28	kidney	10	LSL Tsx + 1mpk	30.5107	20.9573	9.55337	0.0688403	-0.26464	-0.101565	1.04887	0.832406
29	kidney	11	LSL Tsx + 1mpk	30.457	20.7692	9.68778	-0.0655647	-0.399045	-0.23597	0.955571	0.75836
30	kidney	1	LSL Tsx + PBS	30.5551	21.1203	9.43477	0.187446	-0.146034	0.0170407	1.13875	0.903731
31	kidney	2	LSL Tsx + PBS	29.8336	20.9956	8.83793	0.784285	0.450805	0.61388	1.72224	1.3668
32	kidney	7	LSL Tsx + PBS	29.8517	20.8153	9.03637	0.585843	0.252363	0.415438	1.50092	1.19116
33	kidney	8	LSL Tsx + PBS	30.2253	20.6016	9.62368	-0.00146667	-0.334947	-0.171872	0.998984	0.792813
34	kidney	12	LSL Tsx + PBS	30.2754	20.9188	9.35659	0.265626	-0.067854	0.0952207	1.20216	0.954056
35	kidney	13	LSL Tsx + PBS	30.3513	20.9082	9.44307	0.179147	-0.154333	0.00874167	1.13221	0.898548
36	kidney	14	SAM	30.6517	20.973	9.67873	-0.0565167	-0.389997	-0.226922	0.961583	0.763131	9.45181	9.28873	9.62221	20.8761	20.8933
37	kidney	15	SAM	30.3135	21.0887	9.22482	0.39739	0.06391	0.226985	1.31712	1.04529
38	kidney	16	SAM	30.4718	21.0199	9.45187	0.170343	-0.163137	-6.23333e-05	1.12533	0.893081
39	liver	17	F1H4	33.4482	18.6043	14.8439	-0.143893	-0.032445	-0.434718	0.905074	0.977762
40	liver	18	F1H4	33.3722	18.7111	14.6612	0.038829	0.150277	-0.251996	1.02728	1.10978
41	liver	19	F1H4	33.1598	18.5649	14.5949	0.105064	0.216512	-0.185761	1.07554	1.16192
46	liver	9	LSL Tsx + 1mpk	24.8057	18.2162	6.58948	8.11052	8.22196	7.81969	276.381	298.578
47	liver	10	LSL Tsx + 1mpk	25.119	18.3964	6.72259	7.97741	8.08886	7.68658	252.022	272.263
48	liver	11	LSL Tsx + 1mpk	25.6876	18.1255	7.5621	7.1379	7.24934	6.84707	140.838	152.149
49	liver	1	LSL Tsx + PBS	32.455	18.4778	13.9772	0.722759	0.834207	0.431934	1.65034	1.78288
50	liver	2	LSL Tsx + PBS	33.7738	18.3301	15.4437	-0.743693	-0.632245	-1.03452	0.597209	0.645172
51	liver	7	LSL Tsx + PBS	33.3913	18.5283	14.863	-0.163035	-0.051587	-0.45386	0.893144	0.964874
52	liver	8	LSL Tsx + PBS	33.4426	18.3126	15.13	-0.429995	-0.318547	-0.72082	0.742264	0.801877
53	liver	12	LSL Tsx + PBS	33.5454	18.694	14.8514	-0.151398	-0.03995	-0.442223	0.900378	0.972689
54	liver	13	LSL Tsx + PBS	33.3725	18.7692	14.6033	0.096674	0.208122	-0.194151	1.06931	1.15518
55	liver	14	SAM	33.3208	18.7332	14.5876	0.112442	0.22389	-0.178383	1.08106	1.16788	14.4092	14.8114	14.7	18.6268	18.5187
56	liver	15	SAM	33.3114	18.7727	14.5386	0.161357	0.272805	-0.129468	1.11834	1.20815
57	liver	16	SAM	32.8376	18.7363	14.1013	0.598676	0.710124	0.307851	1.51433	1.63594
58	lung	17	F1H4	29.9884	18.6249	11.3636	0.794906	0.611839	0.611839	1.73496	1.52821
59	lung	18	F1H4	31.3795	18.4425	12.9369	-0.778464	-0.961531	-0.961531	0.582987	0.513512
60	lung	19	F1H4	30.4351	18.2602	12.1749	-0.0164418	-0.199509	-0.199509	0.988668	0.870847
65	lung	9	LSL Tsx + 1mpk
66	lung	10	LSL Tsx + 1mpk	31.085	19.1716	11.9134	0.245035	0.061968	0.061968	1.18512	1.04389
67	lung	11	LSL Tsx + 1mpk	30.98	19.4791	11.5009	0.657536	0.474469	0.474469	1.57739	1.38941
68	lung	1	LSL Tsx + PBS	30.1537	18.4078	11.7459	0.412597	0.22953	0.22953	1.33108	1.17245
69	lung	2	LSL Tsx + PBS	35.015	23.1073	11.9076	0.250823	0.067756	0.067756	1.18989	1.04809
70	lung	7	LSL Tsx + PBS	33.082	20.9134	12.1686	-0.0100918	-0.193159	-0.193159	0.993029	0.874688
71	lung	8	LSL Tsx + PBS	31.52	19.1565	12.3635	-0.205041	-0.388108	-0.388108	0.867514	0.764131
72	lung	12	LSL Tsx + PBS	31.6995	19.8769	11.8225	0.335923	0.152856	0.152856	1.26218	1.11177
73	lung	13	LSL Tsx + PBS	30.6183	18.774	11.8443	0.314192	0.131125	0.131125	1.24332	1.09515
74	lung	14	SAM	30.099	18.7374	11.3616	0.796875	0.613808	0.613808	1.73733	1.53029	11.1506	11.9754	12.1585	18.4425	20.0393
75	lung	15	SAM	30.6132	19.8306	10.7827	1.37581	1.19275	1.19275	2.59514	2.28588
76	lung	16	SAM	32.0004	20.6928	11.3076	0.850859	0.667792	0.667792	1.80357	1.58864
77	spleen	17	F1H4	30.3834	17.9796	12.4038	0.077278	-0.07509	-0.07509	1.05503	0.949283
78	spleen	18	F1H4	30.4633	17.8923	12.5711	-0.089999	-0.242367	-0.242367	0.939523	0.845357
79	spleen	19	F1H4	30.121	17.6527	12.4684	0.012721	-0.139647	-0.139647	1.00886	0.907741
84	spleen	9	LSL Tsx + 1mpk	30.1007	17.9534	12.1473	0.333785	0.181417	0.181417	1.26032	1.134
85	spleen	10	LSL Tsx + 1mpk	30.1883	18.1168	12.0715	0.409572	0.257204	0.257204	1.32829	1.19516
86	spleen	11	LSL Tsx + 1mpk	30.3593	18.0445	12.3149	0.166213	0.013845	0.013845	1.12211	1.00964
87	spleen	1	LSL Tsx + PBS	30.2045	18.0074	12.1971	0.284032	0.131664	0.131664	1.21759	1.09556
88	spleen	2	LSL Tsx + PBS	30.2504	17.9484	12.302	0.179133	0.026765	0.026765	1.1322	1.01873
89	spleen	7	LSL Tsx + PBS	30.4619	18.1228	12.3391	0.141961	-0.010407	-0.010407	1.1034	0.992812
90	spleen	8	LSL Tsx + PBS	30.2634	17.8828	12.3806	0.100491	-0.051877	-0.051877	1.07214	0.96468
91	spleen	12	LSL Tsx + PBS	30.2589	18.0662	12.1926	0.288459	0.136091	0.136091	1.22134	1.09892
92	spleen	13	LSL Tsx + PBS	30.4293	17.8684	12.561	-0.079868	-0.232236	-0.232236	0.946144	0.851314
93	spleen	14	SAM	30.3884	17.8782	12.5102	-0.029107	-0.181475	-0.181475	0.980027	0.881801	12.4356	12.3287	12.4811	17.8415	17.9827
94	spleen	15	SAM	30.3827	17.9629	12.4198	0.061303	-0.091065	-0.091065	1.04341	0.938829
95	spleen	16	SAM	30.161	17.7842	12.3767	0.104355	-0.048013	-0.048013	1.07501	0.967268
96	testes	17	F1H4	22.1765	23.1533	-0.976746	0.599328	1.54538	1.54538	1.51501	2.9188
97	testes	18	F1H4	20.361	20.9766	-0.61555	0.238132	1.18418	1.18418	1.17946	2.27234
98	testes	19	F1H4	21.2714	20.8114	0.460042	-0.83746	0.108588	0.108588	0.559628	1.07817
103	testes	9	LSL Tsx + 1mpk	20.7709	21.0347	-0.263783	-0.113635	0.832413	0.832413	0.924256	1.78066
104	testes	10	LSL Tsx + 1mpk	21.0691	21.4061	-0.336995	-0.040423	0.905625	0.905625	0.97237	1.87336
105	testes	11	LSL Tsx + 1mpk	23.1923	22.6792	0.513094	-0.890512	0.0555357	0.0555357	0.539422	1.03924
106	testes	1	LSL Tsx + PBS	20.7006	18.7927	1.90796	-2.28537	-1.33933	-1.33933	0.205132	0.395205
107	testes	2	LSL Tsx + PBS	20.9147	20.0667	0.847999	-1.22542	-0.279369	-0.279369	0.427674	0.823951
108	testes	7	LSL Tsx + PBS	22.952	22.8148	0.137232	-0.51465	0.431398	0.431398	0.699963	1.34854
109	testes	8	LSL Tsx + PBS	21.1087	21.1622	-0.053494	-0.323924	0.622124	0.622124	0.798894	1.53914
110	testes	12	LSL Tsx + PBS	21.8678	21.3637	0.504089	-0.881507	0.0645412	0.0645412	0.5428	1.04575
111	testes	13	LSL Tsx + PBS	23.3205	23.2525	0.067998	-0.445416	0.500632	0.500632	0.734373	1.41483
112	testes	14	SAM	22.0831	22.6324	-0.549297	0.171879	1.11793	1.11793	1.12652	2.17035	-1.03004	0.56863	-0.377418	21.6471	21.2421
113	testes	15	SAM	22.3489	23.5735	-1.22459	0.847172	1.79322	1.79322	1.79897	3.46588
114	testes	16	SAM	15.9976	17.3138	-1.31625	0.938828	1.88488	1.88488	1.91697	3.69321

## Sheet: 4d, e
											M12_Dcas9SAM_1								M3_dCas9SAM_Full2
			M23_WTSAM_1

## Sheet: S5a
Male Het				Male KO
dCas9	mB2m_LGC	VGCas9_TU		dCas9	mB2m_LGC	VGCas9_TU
TISSUE	Ct Mean	Ct Mean		TISSUE	Ct Mean	Ct Mean
heart	20.4952	21.9247		heart	21.0766	22.733
heart	21.0605	21.5973		heart	20.6433	22.6646
heart	20.7778	21.8315		heart	20.9663	22.7094
heart	21.6243	21.7535		heart	20.8298	22.5136
heart	21.5795	21.8196		heart	20.9512	22.4869
heart	21.3508	21.9447		heart	21.1219	22.543
kidney	20.5303	19.8963		kidney	20.696	20.4565
kidney	21.1113	19.8057		kidney	20.2665	20.2431
kidney	20.9271	19.7372		kidney	20.6508	20.4849
kidney	21.4545	19.8426		kidney	20.6306	20.7343
kidney	21.0998	19.7962		kidney	20.3836	20.5132
kidney	21.3085	19.7174		kidney	20.322	20.3623
liver	18.4849	20.7671		liver	18.3338	21.1188
liver	18.5524	20.7615		liver	18.3845	21.1604
liver	18.2751	20.6027		liver	17.9384	20.786
liver	19.0879	20.5122		liver	17.5719	20.4548
liver	18.9764	20.3656		liver	17.6747	20.4707
liver	18.7224	20.5567		liver	17.6958	20.5907
lung	18.8672	20.3642		lung	18.8146	21.6804
lung	19.0205	20.2093		lung	18.5007	21.0771
lung	19.0623	20.6654		lung	18.6158	21.1216
lung	19.585	20.2223		lung	18.524	21.0923
lung	19.4192	20.5502		lung	18.6634	21.0013
lung	19.0779	20.5017		lung	18.7684	21.024
spleen	18.7509	21.7319		spleen	18.055	22.1687
spleen	18.7999	21.724		spleen	17.9939	22.1579
spleen	18.412	21.6714		spleen	18.0298	22.2706
spleen	19.2852	21.9998		spleen	18.286	22.209
spleen	18.8972	21.8222		spleen	17.798	22.0123
spleen	19.1211	21.7209		spleen	17.8625	22.0551

## Sheet: S5f
					M23_WTSAM_1
																	M12_Dcas9SAM_1															M3_dCas9SAM_Full2
